# Supplementary material for: Cu- and Fe-Doped Ni-Mn-Sn Shape Memory Alloys with Enhanced Mechanical and Magnetocaloric Properties
Source: Materials (Basel). 2024 Jun 28;17(13):3172. doi: 10.3390/ma17133172 (PMC11242043; doi:10.3390/ma17133172)
Supplement: Supplementary file 1 [file materials-17-03172-s001.zip]

Archive with 1 entries (1 files):
- materials-3072624-supplementary.pdf
